# Supplementary material for: Interpreting tree ensemble machine learning models with endoR
Source: PLoS Comput Biol. 2022 Dec 14;18(12):e1010714. doi: 10.1371/journal.pcbi.1010714 (PMC9797088; doi:10.1371/journal.pcbi.1010714)
Supplement: S1 Table — (CSV) [file pcbi.1010714.s023.csv]

	Parameters							Average
Simulation set	r of target mis-labelling	Number of bootstraps	Number of samples	ntrees	alpha	p_thr	Discretization	RF accuracy	RF Cohen's kappa	Number of decisions	TP	FP	FN	Weighted TP	Weighted FP	Precision	Recall	Weighted precision	N repetitions
Figure (alpha_r_n) G-H	0.00	10	1000	500	5	0.7	data = 2	0.9521500	0.9039467	17.08000	10.600000	8.16000	0.990000	688.414497	2.783662	0.6038230	0.9144394	0.9960338	100
	0.05	10	1000	500	5	0.7	data = 2	0.8897200	0.7786800	19.52000	10.180000	20.73000	0.780000	125.420093	21.256509	0.3590535	0.9283030	0.8441093	100
	0.10	10	1000	500	5	0.7	data = 2	0.8209703	0.6409310	14.90099	8.772277	17.61386	1.821782	26.716427	8.815178	0.3526384	0.8268827	0.7334417	101
	0.20	10	1000	500	5	0.7	data = 2	0.6910000	0.3803170	8.40000	4.190000	7.24000	5.850000	2.059375	1.613412	0.4633282	0.4169091	0.6285261	100
Figure (alpha_r_n) E-F	0.05	10	200	500	5	0.7	data = 2	0.703800	0.3994120	7.73	4.19	4.60	5.85	61.67903	7.823767	0.5302916	0.4162727	0.8696461	100
	0.05	10	500	500	5	0.7	data = 2	0.822220	0.6419231	13.65	8.16	10.18	2.28	126.55608	13.454341	0.5000871	0.7796061	0.8927113	100
	0.05	10	800	500	5	0.7	data = 2	0.868925	0.7368354	17.12	9.86	15.93	0.98	131.14598	20.415339	0.4256121	0.9090303	0.8562561	100
	0.05	10	1000	500	5	0.7	data = 2	0.889720	0.7786800	19.52	10.18	20.73	0.78	125.42009	21.256509	0.3590535	0.9283030	0.8441093	100
	0.05	10	5000	500	5	0.7	data = 2	0.946200	0.8922957	22.05	11.32	21.41	0.66	51.72448	4.208058	0.3795309	0.9450000	0.9290369	100
Figure (B_ntree_K) C-D	0.05	10	1000	10	5	0.7	data = 2	0.75519	0.5210502	5.97	3.85	3.38	06.09	1.699098	0.2223809	0.5816336	0.3830000	0.8530993	100
	0.05	10	1000	100	5	0.7	data = 2	0.87337	0.7458416	13.55	8.66	11.63	1.88	22.635852	3.4544310	0.4597342	0.8197879	0.8536976	100
	0.05	10	1000	500	5	0.7	data = 2	0.88972	0.7786800	19.52	10.18	20.73	0.78	125.420093	21.2565095	0.3590535	0.9283030	0.8441093	100
Figure (B_ntree_K) B	0.05	10	1000	500	5	0.7	data = 2	0.8897200	0.7786800	19.52000	10.180000	20.730000	0.780000	125.4201	21.25651	0.3590535	0.9283030	0.8441093	100
	0.050	50	1000	500	5	0.7	data = 2	0.8897200	0.7786800	14.38000	9.720000	10.680000	1.060000	567.3801	70.36407	0.5192744	0.9003788	0.8840884	100
	0.05	100	1000	500	5	0.7	data = 2	0.8897475	0.7787305	13.87879	9.727273	9.808081	1.040404	1130.6331	130.13820	0.5360608	0.9020508	0.8932890	99
Figure (alpha_r_n) A	0.05	10	1000	500	1	0.7	data = 2	0.88972	0.77868	12.41	8.45	9.24	02.01	110.6748	15.00461	0.5241038	0.8058485	0.8693998	100
	0.05	10	1000	500	5	0.7	data = 2	0.88972	0.77868	19.52	10.18	20.73	0.78	125.4201	21.25651	0.3590535	0.9283030	0.8441093	100
	0.05	10	1000	500	10	0.7	data = 2	0.88972	0.77868	23.71	10.51	27.32	0.67	129.2688	24.25346	0.2943439	0.9400909	0.8288906	100
	0.05	10	1000	500	15	0.7	data = 2	0.88972	0.77868	26.45	10.65	31.41	0.59	131.4319	25.76046	0.2660498	0.9474697	0.8235837	100
	0.05	10	1000	500	20	0.7	data = 2	0.88972	0.77868	28.64	10.76	34.17	0.59	132.7822	26.83755	0.2512741	0.9477727	0.8192289	100
Figure (B_ntree_K) E-G	0.05	10	1000	500	5	0.7	data = 2	0.88972	0.77868	19.52	10.18	20.73	0.78	125.4201	21.25651	0.3590535	0.9283030	0.8441093	100
	0.05	10	1000	500	5	0.7	data = 3	0.88972	0.77868	39.14	9.40	31.86	0.60	101.3887	18.25833	0.2355737	0.9400000	0.8344954	100
	0.05	10	1000	500	5	0.7	RF thr = 2	0.88972	0.77868	21.90	10.66	17.31	0.40	260.5114	29.28354	0.4006742	0.9637879	0.8953921	100
	Parameters							Standard deviations
Simulation set	r of target mis-labelling	Number of bootstraps	Number of samples	ntrees	alpha	p_thr	Discretization	RF accuracy	RF Cohen's kappa	Number of decisions	TP	FP	FN	Weighted TP	Weighted FP	Precision	Recall	Weighted precision	N repetitions
Figure (alpha_r_n) G-H	0.00	10	1000	500	5	0.7	data = 2	0.009330492	0.01874467	2.456408	0.5504819	4.996403	0.1737873	61.63540	2.446605	0.1572009	0.01608028	0.003352756	100
	0.05	10	1000	500	5	0.7	data = 2	0.015083659	0.03040610	3.688585	0.9574799	8.376078	0.6126610	58.66924	11.534285	0.1278311	0.05813523	0.075037796	100
	0.10	10	1000	500	5	0.7	data = 2	0.017426678	0.03505398	2.927473	1.6726099	6.598440	1.4926221	16.61978	5.046123	0.1084058	0.14294949	0.107831124	101
	0.20	10	1000	500	5	0.7	data = 2	0.023243550	0.04662524	2.498484	1.8946762	5.642766	1.8715035	2.69642	1.847151	0.2683903	0.18796772	0.217480016	100
Figure (alpha_r_n) E-F	0.05	10	200	500	5	0.7	data = 2	0.04011423	0.081714787	2.083388	2.0035070	3.493139	1.9455985	34.96760	7.036120	0.2455596	0.19598310	0.11311986	100
	0.05	10	500	500	5	0.7	data = 2	0.02189949	0.044782053	3.745368	1.8352332	6.238331	1.6580383	46.22312	9.593942	0.1887006	0.16417050	0.08517047	100
	0.05	10	800	500	5	0.7	data = 2	0.01440532	0.029148877	3.688037	1.1193432	8.048157	0.8406347	53.79286	12.236594	0.1568152	0.07806909	0.07928582	100
	0.05	10	1000	500	5	0.7	data = 2	0.01508366	0.030406096	3.688585	0.9574799	8.376078	0.6126610	58.66924	11.534285	0.1278311	0.05813523	0.07503780	100
	0.05	10	5000	500	5	0.7	data = 2	0.00370596	0.007411865	2.934900	0.4688262	9.601236	0.4760952	10.75490	2.726615	0.1269349	0.03967460	0.03459914	100
Figure (B_ntree_K) C-D	0.05	10	1000	10	5	0.7	data = 2	0.02293588	0.04575037	1.982015	2.0713291	2.736879	2.103844	1.529715	0.2146995	0.2558963	0.20571051	0.14319013	100
	0.06	10	1000	100	5	0.8	data = 2	0.01589781	0.03204937	2.907236	1.7245699	5.645513	1.512774	12.296505	2.0897086	0.1526786	0.14828135	0.07946891	100
	0.07	10	1000	500	5	0.9	data = 2	0.01508366	0.03040610	3.688585	0.9574799	8.376078	0.612661	58.669237	11.5342853	0.1278311	0.05813523	0.07503780	100
Figure (B_ntree_K) B	0.05	10	1000	500	5	0.7	data = 2	0.01508366	0.03040610	3.688585	0.9574799	8.376078	0.6126610	58.66924	11.53429	0.1278311	0.05813523	0.07503780	100
	0.05	50	1000	500	5	0.7	data = 2	0.01508366	0.03040610	2.729487	0.9957485	5.870453	0.5829219	272.31699	43.32687	0.1646240	0.05862320	0.06749518	100
	0.05	100	1000	500	5	0.7	data = 2	0.01515791	0.03055663	2.536560	1.0183839	5.279295	0.6047295	540.63561	82.68008	0.1580389	0.06055746	0.06089332	99
Figure (alpha_r_n) A	0.05	10	1000	500	1	0.7	data = 2	0.01508366	0.0304061	2.605724	1.7371462	5.154423	1.5406610	59.88341	10.68314	0.17863380	0.15125659	0.07861441	100
	0.05	10	1000	500	5	0.7	data = 2	0.01508366	0.0304061	3.688585	0.9574799	8.376078	0.6126610	58.66924	11.53429	0.12783107	0.05813523	0.07503780	100
	0.05	10	1000	500	10	0.7	data = 2	0.01508366	0.0304061	4.048432	0.8347866	8.862451	0.5135537	58.30358	11.36617	0.07612521	0.04596511	0.07563503	100
	0.05	10	1000	500	15	0.7	data = 2	0.01508366	0.0304061	4.279089	0.8453677	9.207041	0.5143398	57.93187	11.46481	0.06381073	0.04605413	0.07357153	100
	0.05	10	1000	500	20	0.7	data = 2	0.01508366	0.0304061	4.549437	0.8775540	9.844298	0.5143398	57.97339	11.67849	0.05931549	0.04582264	0.07381397	100
Figure (B_ntree_K) E-G	0.05	10	1000	500	5	0.7	data = 2	0.01508366	0.0304061	3.688585	0.9574799	8.376078	0.6126610	58.66924	11.534285	0.12783107	0.05813523	0.07503780	100
	0.05	10	1000	500	5	0.7	data = 3	0.01508366	0.0304061	6.322990	0.9847319	7.095339	0.9847319	41.21756	6.109294	0.05350174	0.09847319	0.06443812	100
	0.05	10	1000	500	5	0.7	RF thr = 2	0.01508366	0.0304061	3.551924	0.8671327	6.447449	0.8164966	83.55136	13.857714	0.09422319	0.07412208	0.04939248	100
