# Supplementary material for: Interpreting tree ensemble machine learning models with endoR
Source: PLoS Comput Biol. 2022 Dec 14;18(12):e1010714. doi: 10.1371/journal.pcbi.1010714 (PMC9797088; doi:10.1371/journal.pcbi.1010714)
Supplement: S2 Table — (CSV) [file pcbi.1010714.s024.csv]

Dataset	Country (a)	Region	Number of samples	Complete host information (b)	Non-westernized
AsnicarF_2017	ITA	Europe	8	0	0
Bengtsson-PalmeJ_2015	SWE	Europe	70	0	0
BritoIL_2016	FJI	Fiji	115	0	115
CosteaPI_2017	DEU	Europe	2	0	0
CosteaPI_2017	KAZ	Central Asia	21	21	21
DhakanDB_2019	IND	India	88	88	0
FengQ_2015	AUT	Europe	12	12	0
HanniganGD_2017	CAN	North America	3	0	0
HanniganGD_2017	USA	North America	24	0	0
HansenLBS_2018	DNK	Europe	204	25	0
Heitz-BuschartA_2016	LUX	Europe	2	2	0
HMP_2012	USA	North America	137	0	0
JieZ_2017	CHN	Central Asia	107	100	0
KarlssonFH_2013	DEU	Europe	2	0	0
KarlssonFH_2013	FRA	Europe	1	0	0
KarlssonFH_2013	ISL	Europe	1	0	0
KarlssonFH_2013	SWE	Europe	39	0	0
LiJ_2017	CHN	Central Asia	41	0	0
LiuW_2016	MNG	Central Asia	110	0	65
LouisS_2016	DEU	Europe	92	0	0
Obregon-TitoAJ_2015	PER	Peru	7	5	7
Obregon-TitoAJ_2015	USA	North America	19	19	0
PasolliE_2018	MDG	Africa	107	93	0
PehrssonE_2016	PER	Peru	48	0	48
PehrssonE_2016	SLV	Europe	71	0	71
RaymondF_2016	CAN	North America	36	36	0
SchirmerM_2016	NLD	Europe	405	396	0
TettAJ_2019_a	TZA	Africa	36	0	36
TettAJ_2019_b	GHA	Africa	23	0	23
TettAJ_2019_c	ETH	Africa	24	0	24
XieH_2016	GBR	Europe	250	0	0
YeZ_2018	CHN	Central Asia	45	45	0
YuJ_2015	CHN	Central Asia	53	0	0
(a)	ISO 3166 alpha-3 three-letter country code
(b)	number of samples for which both age and BMI were reported.
