# Supplementary material for: Interpreting tree ensemble machine learning models with endoR
Source: PLoS Comput Biol. 2022 Dec 14;18(12):e1010714. doi: 10.1371/journal.pcbi.1010714 (PMC9797088; doi:10.1371/journal.pcbi.1010714)
Supplement: S3 Table — Summary: For numeric variables: minimal—maximal values (median and mean ± standard deviation). For categorical variables: each level (number of samples in the level). Region: Regions group samples from countries of a same geographic area. Countries from unique region are designated with their country name to prevent confusion. (CSV) [file pcbi.1010714.s025.csv]

	Variable	Number of samples with available information	Summary
Metadata	Dataset	2203	See S2 Table
	Number of reads	2203	1.42 - 356.01 million reads (52.18 and 58.92+/-43.69 million reads)
Host descriptors	Country	2203	See Supplementary Table 6, Additional File 3
	Region	2203	Africa (190), Central Asia (377), Europe (1159), Fiji (115), India (88), North America (219), Peru (55)
	Westernized	2203	False (517), True (1686)
	Gender	1780	Female (1109), Male (671)
	Age	1675	19 - 84 years old (33 and 40.34+/-17.70 years old)
	BMI	1020	16.02 - 36.41 kg.m-2 (23.27 and 24.03+/-3.76 kg.m-2)
	Enterotype	2203	ETF (882), ETB (622), ETP (699)
Summary	For numeric variables: minimal - maximal values (median and mean +/- standard deviation). For categorical variables: each level (number of samples in the level).
Region	Regions group samples from countries of a same geographic area. Countries from unique region are designated with their country name to prevent confusion.
