# Supplementary material for: Interpreting tree ensemble machine learning models with endoR
Source: PLoS Comput Biol. 2022 Dec 14;18(12):e1010714. doi: 10.1371/journal.pcbi.1010714 (PMC9797088; doi:10.1371/journal.pcbi.1010714)
Supplement: S4 Table — Samples: Models trained on CV sets from all samples (n = 2203 samples in total, train = 1542 and test = 661 samples), or only the set of samples with complete metadata information for age, gender, and BMI (n = 748 samples in total, train = 524 and test = 224 samples). Feature selection: Feature selection algorithm and its tuned parameters Model: Random forests (RF) were fitted using the ranger R-package [44]; ntrees = 250 and 500 were tested for parameter tuning. Gradient boosted models (XGBoost) were fitted using theXGBoost R-package [46]; nrounds in {10, 50, 100, 250, 500, 750, 1000, 1500} and maxdepth in {1, …,10} were tested for hyperparameter tuning (only the results of the model with highest average Cohen’s kappa are given). Sample weights were provided to increase the probability of samples from the under-represented class to be sampled at each bootstrap. Accuracy, Cohen’s kappa, and number of selected features: Average +/- standard deviation across 10x cross-validation 70–30% train-test sets. The selected model is indicated in bold. (CSV) [file pcbi.1010714.s026.csv]

Samples	Feature selection	Model	Model parameter	Cohen's kappa	Accuracy	Number of selected features
all	taxa-aware gRRF (k = 1, gamma = 0.8)	RF	500 trees	0.6024 +/- 0.0191	0.8256 +/- 0.0079	275.2 +/- 8.56
all	taxa-aware gRRF (k = 1, gamma = 0.2)	RF	250 trees	0.6004 +/- 0.0223	0.8247 +/- 0.0089	332.5 +/- 7.79
all	taxa-aware gRRF (k = 0.9, gamma = 0.4)	RF	250 trees	0.5957 +/- 0.0253	0.8228 +/- 0.0103	123.9 +/- 4.77
all	Boruta	RF	500 trees	0.5827 +/- 0.0332	0.8161 +/- 0.0138	195.8 +/- 17.03
all	Boruta	RF	250 trees	0.5801 +/- 0.0302	0.8148 +/- 0.0122	195.8 +/- 17.03
all	None	RF	500 trees	0.5779 +/- 0.0283	0.8142 +/- 0.0119	2315
all	None	RF	250 trees	0.5765 +/- 0.0305	0.8135 +/- 0.0128	2315
all	taxa-aware gRRF (k = 0, gamma = 0)	XGBoost	250 rounds, maximal depth = 1	0.5748 +/- 0.0088	0.8117 +/- 0.0030	883.2 +/- 24.88
complete metadata	taxa-aware gRRF (k = 0.8, gamma = 0.2)	RF	500 trees	0.5514 +/- 0.0643	0.8013 +/- 0.0288	99.7 +/- 4.60
Samples	Models trained on CV sets from all samples (n = 2203 samples in total, train = 1542 and test = 661 samples), or only the set of samples with complete metadata information for age, gender and BMI (n = 748 samples in total, train = 524 and test = 224 samples).
Feature selection	Feature selection algorithm and its tuned parameters
Model	Random forests (RF) were fitted using the ranger R-package [1]; ntrees = 250 and 500 were tested for parameter tuning. Gradient boosted models (XGBoost) were fitted using the XGBoost R-package [2]; nrounds in {10, 50, 100, 250, 500, 750, 1000, 1500} and max_depth in {1, ...,10} were tested for hyperparameter tuning (only the results of the model with highest average Cohen's kappa are given). Samp…
Accuracy, Cohen's kappa and Number of selected features	Average +/- standard deviation across 10x cross-validation 70-30 % train-test sets.
The selected model is indicated in bold.
References
[1]	Wright MN, Ziegler A. ranger : A Fast Implementation of Random Forests for High Dimensional Data in C++ and R. Journal of Statistical Software. 2017;77(1). doi:10.18637/jss.v077.i01.
[2]	Chen T, Guestrin C. Xgboost: A scalable tree boosting system. In: Proceedings of the 22nd acm sigkdd international conference on knowledge discovery and data mining; 2016. p. 785�794.
