# Supplementary material for: Interpreting tree ensemble machine learning models with endoR
Source: PLoS Comput Biol. 2022 Dec 14;18(12):e1010714. doi: 10.1371/journal.pcbi.1010714 (PMC9797088; doi:10.1371/journal.pcbi.1010714)
Supplement: S5 Table — (CSV) [file pcbi.1010714.s027.csv]

Encoded protein	Genes	Gene group
Hydrogenase	[NiFe] Group 1f	H2 uptake
	[FeFe] Group A1	H2 producing
	[NiFe] Group 3b	Bidirectional
	[NiFe] Group 1h	H2 uptake
	[NiFe] Group 2a	H2 uptake
	[FeFe] Group B	H2 producing
	[FeFe] Group A2	H2 uptake
	[FeFe] Group A3	H2 producing
	[FeFe] Group C1	Sensory
	[FeFe] Group C3	Sensory
	[NiFe] Group 4e	H2 producing
	[NiFe] Group 4a	H2 producing
	[NiFe] Group 1i	H2 uptake
	[NiFe] Group 1d	H2 uptake
	[NiFe] Group 1e	H2 uptake
	[NiFe] Group 3d	Bidirectional
	[NiFe] Group 1b	H2 uptake
	[NiFe] Group 2d	H2 uptake
	[NiFe] Group 4g	H2 producing
	[FeFe] Group C2	Sensory
	[NiFe] Group 1a	H2 uptake
	[NiFe] Group 4c	H2 producing
	[FeFe] Group A4	H2 producing
	[NiFe] Group 4f	H2 producing
	[NiFe] Group 3a	Bidirectional
	[NiFe] Group 4d	H2 producing
	[NiFe] Group 4h	H2 producing
	[NiFe] Group 2b	Sensory
	[NiFe] Group 1c	H2 uptake
	[NiFe] Group 2c	Sensory
	[NiFe] Group 3c	H2 uptake
Disulforedoxins	dsrB	SRB
	dsrA	SRB
Formyltetrahydrofolate synthetase	fhs	Acetogen
