# Supplementary material for: Interpreting tree ensemble machine learning models with endoR
Source: PLoS Comput Biol. 2022 Dec 14;18(12):e1010714. doi: 10.1371/journal.pcbi.1010714 (PMC9797088; doi:10.1371/journal.pcbi.1010714)
Supplement: S6 Table — (CSV) [file pcbi.1010714.s028.csv]

Rule	Number of times selected in boostraps	Number of variables in the rule	Support	Error	Prediction	Decision importance (mean)	Decision importance (standard deviation)	Decision multiplicity (mean)	Decision multiplicity (standard deviation)
g_Phil1__Low>0.5	100	1	0.417148047229791	0.41508126822154	0.228615459512433	0.0726511533498774	0.00970936856412352	54.4559279025844	5.24707029349023
f_CAG_138__Low>0.5	100	1	0.422234332425068	0.427061573777059	0.246472098576998	0.063283168092723	0.00948790935864292	59.3188142865419	10.7828861819749
s_CAG_170_sp002404795__Low>0.5	100	1	0.421525885558583	0.426019889883881	0.244545028447063	0.0640680799927588	0.00809763820452586	55.8631871505061	10.1023352079064
s_CAG_83_sp000435555__Low>0.5	100	1	0.419645776566758	0.429266253050803	0.249758367504348	0.0610402125657676	0.00834606109125119	29.9827484377203	7.55249636164568
g_Phil1__High>0.5	100	1	0.582851952770209	0.455111913094083	0.703231335767115	0.0498314632581147	0.00708734503200761	35.5701786879447	15.7786081664649
f_CAG_382__High>0.5	100	1	0.409082652134423	0.431070640038485	0.747249555086893	0.0543894505086776	0.00800338063654302	21.4407939304797	3.86589746584434
s_CAG_170_sp000432135__Low>0.5	100	1	0.422988192552225	0.437714396658685	0.263803862867739	0.0543330132306346	0.00780583672110413	20.6370704386865	7.40113625686082
g_F23_B02__Low>0.5	100	1	0.425858310626703	0.440252447014515	0.268103588713063	0.0525214029212656	0.00763669829618354	21.2063656189192	6.86038390489326
s_CAG_145_sp000435615__High>0.5	100	1	0.248065395095368	0.345328516686084	0.847985908805012	0.0754721770730387	0.0119579084396246	14.3066712443444	1.46377842895405
f_CAG_508__Low>0.5	97	1	0.427652462147813	0.449051356008383	0.284630437124325	0.0449335182635284	0.00702742364745131	23.6542809647516	12.7482441724197
f_CAG_138__High>0.5	100	1	0.577765667574932	0.459186951186716	0.694247077283709	0.0447672820073674	0.00686067145123896	20.2985948026986	10.7803317195069
s_CAG_170_sp002404795__High>0.5	100	1	0.578474114441417	0.458840756992009	0.695063543091711	0.0451811983247242	0.00591279649141287	18.2138404317758	13.0390262721436
g_CAG_110__Low>0.5	100	1	0.426893732970027	0.442873684243464	0.272957891887471	0.0503520813212616	0.00755398248689802	15.4288971191406	5.21558637317465
g_Ruminococcus_F__High>0.5	100	1	0.382343324250681	0.431821405896035	0.746091553408781	0.050279953665283	0.00759566908337169	13.8155172433669	1.37369710350145
s_ER4_sp900317525__Low>0.5	99	1	0.431581941118726	0.451466974342566	0.28944590229126	0.0433554461435579	0.00712494246502649	13.7119864004918	5.98509046839272
g_Ruminiclostridium_E__Low>0.5	85	1	0.434118715606134	0.451177689506923	0.288552113681719	0.0428970353888275	0.00610140325862705	12.3733304610957	7.04354813874249
s_CAG_83_sp000435555__High>0.5	100	1	0.580354223433242	0.461103718038197	0.689870823394801	0.042753375139518	0.00616573372813032	12.2659826179219	9.19940273320181
s_CAG_110_sp002436765__High>0.5	100	1	0.48732970027248	0.450950901443116	0.71179183418377	0.0456809670897486	0.00655030223477224	10.0110642254455	4.36273578703113
g_UBA738__Low>0.5	95	1	0.48036713035996	0.452403527149127	0.290962133621962	0.0469957031329841	0.00615647166243259	8.24356521597003	3.99823732862727
g_CAG_460__High>0.5	100	1	0.181625794732062	0.338346657182606	0.853510763387306	0.0576571573850393	0.0101007637693965	6.00346669921875	1.05398016874052
g_UBA738__High>0.5	100	1	0.519700272479564	0.455768468120665	0.70167784696062	0.0437221830383267	0.00646945741451538	7.69496445608784	4.41271779800376
s_CAG_170_sp000432135__High>0.5	98	1	0.576748410535876	0.464079989840904	0.68296483763447	0.0389944522288723	0.00586345885689691	7.47558013332714	5.53687466682113
f_CAG_272__Low>0.5	97	1	0.454722510931955	0.454415454227745	0.295469325116584	0.0428163133258744	0.00692374787978539	6.41715483075231	4.02242113624919
g_CAG_269__Low>0.5	96	1	0.433914244626097	0.454191247697125	0.294987946583757	0.0409456009333777	0.00693802966777306	5.78489845513299	3.70074994981987
f_CAG_302__High>0.5	99	1	0.374416279048432	0.4435113288733	0.725779414899246	0.040632622455862	0.00738948158365776	5.78696942738952	2.38762575067191
g_F23_B02__High>0.5	89	1	0.574411413526008	0.463577944852474	0.684300324585806	0.0389095869962167	0.00545642178535784	4.62892058755267	3.38890010428912
f_CAG_1000__High>0.5	75	1	0.436827126854375	0.456972510628114	0.699322093278301	0.0354421798457519	0.0056079499415488	4.70015727010352	3.81644570750449
s_CAG_841_sp000437375__High>0.5	100	1	0.20991825613079	0.369969104858781	0.824303592979163	0.0535260790028692	0.00999139423846099	2.45115176188152	0.446010341719309
g_CAG_177__High>0.5	76	1	0.511186003155027	0.45764246864275	0.698010883083359	0.0403761395105372	0.00597914683514763	3.22265547906353	2.86664981753299
f_CAG_611__High>0.5	78	1	0.26570250820932	0.434202394098642	0.741700773871582	0.0334962357559309	0.00642123507218672	3.69647098378506	0.909518386223868
g_CAG_110__High>0.5	95	1	0.573201395860223	0.465481874253213	0.679712697301321	0.037079204404752	0.00519371013740052	3.30298725342599	2.38676588011518
g_Phil1__High>0.5 & f_Peptostreptococcaceae__High>0.5	96	2	0.349275280048441	0.380397870867484	0.813613600816622	0.0817669873519238	0.0130011037565657	1.48983575091654	0.836520541262869
s_ER4_sp900317525__High>0.5	77	1	0.567748327966312	0.467142990208306	0.675536924960792	0.0337700888712157	0.00521283570967395	3.05374720982447	2.28234605354689
f_CAG_272__High>0.5	90	1	0.544595821980018	0.464339002432883	0.68238180238514	0.0361312604633288	0.00549572984964805	2.81027331098557	2.33865579548884
g_Phil1__High>0.5 & g_Ruminiclostridium_E__High>0.5	81	2	0.43670737040401	0.410012104201734	0.778545215180918	0.0759543018879071	0.00911084293798826	1.28920717592593	0.898213260918424
f_CAG_138__High>0.5 & s_Blautia_A_sp900120195__High>0.5	78	2	0.333438133165654	0.394261852686497	0.798097759271245	0.0685029372264681	0.00990200765718053	1.0074908603766	0.550026797454366
f_CAG_138__Low>0.5 & f_CAG_508__Low>0.5	81	2	0.275013736109709	0.352986821049717	0.158730473324495	0.0821658329942885	0.0113082170204449	0.816123890817901	0.539689209759621
s_CAG_302_sp001916775__High>0.5	90	1	0.288818246038955	0.43750232511137	0.736366206126756	0.0347358198920595	0.0060039208825418	1.91214605310362	0.763525768292903
dataset_nameLouisS_2016>0.5	78	1	0.0319173711544284	0	0	0.0319173711544284	0.00465600480164027	2.06975777192214	0.421512666689898
g_Phil1__High>0.5 & f_Clostridiaceae__High>0.5	85	2	0.347032109846664	0.377669508626983	0.817068255038337	0.0829790142773574	0.010112958133962	0.777661764705883	0.406996836215746
f_Peptostreptococcaceae__High>0.5 & s_CAG_110_sp002436765__High>0.5	87	2	0.28832722603276	0.366594685815406	0.828159093253836	0.0753694898383083	0.0118376558221133	0.84682910909842	0.409521296369701
f_CAG_138__High>0.5 & f_Peptostreptococcaceae__High>0.5	81	2	0.348213184422691	0.386382793123094	0.807208443422565	0.076592614376825	0.0118618462728487	0.824637345679012	0.427197884790606
g_Coprococcus__Low>0.5 & s_ER4_sp900317525__Low>0.5	76	2	0.265201491467087	0.351956429401261	0.15778017916441	0.0799862499547613	0.0113207906610525	0.751934107730263	0.450208456069418
g_Ruminiclostridium_E__Low>0.5 & f_CAG_508__Low>0.5	81	2	0.275417409537906	0.361085457762017	0.166418443439306	0.0775044601193475	0.0111156474927801	0.749946309166667	0.412153226053307
f_CAG_382__High>0.5 & f_Peptostreptococcaceae__High>0.5	88	2	0.248720171744695	0.356371095750185	0.838035503819854	0.0702672570756239	0.0104899885664478	0.822722834256037	0.408518549866966
g_CAG_177__High>0.5 & f_Peptostreptococcaceae__High>0.5	95	2	0.294488264257374	0.364441892032145	0.83014248678822	0.0782852875326571	0.012566511164125	0.723824835526315	0.261639337972988
f_CAG_508__Low>0.5 & f_Clostridiaceae__Low>0.5	91	2	0.249084249084249	0.352071197486788	0.15817733099184	0.0747927046384739	0.0117734542447721	0.738919628549107	0.402062488967328
f_CAG_382__High>0.5 & f_CAG_508__High>0.5	81	2	0.298639844809993	0.364979465496078	0.829668021836396	0.0788726541119098	0.0119969715088059	0.695172164351852	0.383933471498477
f_CAG_508__Low>0.5 & f_Peptostreptococcaceae__Low>0.5	89	2	0.232138301237894	0.352959187318412	0.159184863418736	0.0692596470240187	0.0116958299384102	0.784880508251404	0.444338177988287
f_Peptostreptococcaceae__High>0.5 & s_CAG_170_sp002404795__High>0.5	73	2	0.354347853134759	0.391402702684358	0.801946638223669	0.0739160450073443	0.00872448058092999	0.659416381386986	0.351491614867344
g_UBA738__High>0.5 & f_Peptostreptococcaceae__High>0.5	83	2	0.305647658754911	0.37141382404205	0.823425089081767	0.0766922792729351	0.0106315241813413	0.622969455948795	0.287592344652817
g_Phil1__High>0.5 & s_Blautia_A_sp900120195__High>0.5	74	2	0.338169231902202	0.388967513051239	0.804376563226281	0.0730995664145626	0.0103812712231541	0.642017525337838	0.369522241239423
g_Coprococcus__Low>0.5 & s_CAG_170_sp000432135__Low>0.5	76	2	0.269145274630718	0.349954872434209	0.156370891506845	0.0819057103538312	0.012853365045117	0.564970076711586	0.280398066116581
f_Peptostreptococcaceae__Low>0.5 & s_CAG_170_sp002404795__Low>0.5	71	2	0.221642297015517	0.338488077113198	0.145906334237128	0.0724909275546351	0.0105264573192675	0.581706371038732	0.27428559004598
g_UBA738__High>0.5 & f_CAG_508__High>0.5	72	2	0.372098597234837	0.398878145671642	0.792496332303681	0.0734132673936164	0.0102818521131285	0.549331597222222	0.272155883850257
s_Marvinbryantia_sp900066075__High>0.5 & g_Phil1__High>0.5	84	2	0.353509796289088	0.396694800837745	0.795157900377963	0.0712870843117743	0.0105488261378274	0.51775390625	0.270338450975855
f_Anaerovoracaceae__Low>0.5 & f_CAG_508__Low>0.5	84	2	0.241836425760132	0.334107334714575	0.141940572702235	0.0810057242923944	0.00994923594405841	0.434186662946428	0.172389882044902
g_Holdemanella__Low>0.5 & f_CAG_138__Low>0.5	77	2	0.253854229331068	0.341546807109411	0.148205296272826	0.0815664903927618	0.0104012113714732	0.411605874594156	0.209733639436574
f_CAG_382__High>0.5 & f_Clostridiaceae__High>0.5	77	2	0.243320711985562	0.340453602733438	0.852399125788191	0.0764183430426823	0.0104739199704522	0.426503652597403	0.138981429423215
g_Angelakisella__Low>0.5 & s_Bacteroides_gallinarum__High>0.5	83	2	0.182933368350787	0.3180572591831	0.129713718888023	0.0673536690010439	0.00982320141256765	0.446512612951807	0.196251987620919
