# Supplementary material for: Interpreting tree ensemble machine learning models with endoR
Source: PLoS Comput Biol. 2022 Dec 14;18(12):e1010714. doi: 10.1371/journal.pcbi.1010714 (PMC9797088; doi:10.1371/journal.pcbi.1010714)
Supplement: S7 Table — (CSV) [file pcbi.1010714.s029.csv]

Phylum	Class	Order	Family	Genus	Species	Variable	Importance	Influence	Importance Low	Influence Low	Importance High	Influence Low
Firmicutes_A	Clostridia	Christensenellales	CAG 138	Phil1	NA	g_Phil1	0.4358003947		0.3465998521	-0.27657073	0.0892005426	0.19113962
Firmicutes_A	Clostridia	Christensenellales	CAG 138	NA	NA	f_CAG_138	0.3284668039		0.2877616363	-0.25613981	0.0407051676	0.18725475
Firmicutes_A	Clostridia	Oscillospirales	Oscillospiraceae	CAG 170	CAG 170 sp002404795	s_CAG_170_sp002404795	0.3103565473		0.2765792159	-0.25988840	0.0337773314	0.18822146
Firmicutes_A	Clostridia	Peptostreptococcales	Anaerovoracaceae	CAG 145	CAG 145 sp000435615	s_CAG_145_sp000435615	0.1629742349		NA	NA	0.1629742349	0.34279971
Firmicutes_A	Clostridia	Oscillospirales	Oscillospiraceae	CAG 83	CAG 83 sp000435555	s_CAG_83_sp000435555	0.1532445556		0.1339877148	-0.25542783	0.0192568408	0.18468463
Firmicutes_A	Clostridia	Oscillospirales	CAG 382	NA	NA	f_CAG_382	0.0849494308		NA	NA	0.0849494308	0.23564464
Firmicutes_A	Clostridia	Oscillospirales	Oscillospiraceae	CAG 170	CAG 170 sp000432135	s_CAG_170_sp000432135	0.0844677376		0.0746792474	-0.23870821	0.0097884902	0.17702130
Firmicutes_A	Clostridia	Oscillospirales	Oscillospiraceae	F23 B02	NA	g_F23_B02	0.0751509451		0.0691410981	-0.23708261	0.0060098470	0.17645510
Firmicutes_A	Clostridia	TANB77	CAG 508	NA	NA	f_CAG_508	0.0670319237		0.0659059986	-0.20431573	0.0011259251	0.08236602
Firmicutes	Bacilli	RF39	CAG 1000	CAG 460	NA	g_CAG_460	0.0546428742		NA	NA	0.0546428742	0.34832457
Firmicutes_A	Clostridia	Oscillospirales	Oscillospiraceae	CAG 110	NA	g_CAG_110	0.0500304288		0.0461089105	-0.23222830	0.0039215183	0.17315892
Firmicutes_A	Clostridia	Oscillospirales	Ruminococcaceae	Ruminococcus F	NA	g_Ruminococcus_F	0.0455058286		NA	NA	0.0455058286	0.24090536
Firmicutes_A	Clostridia	Oscillospirales	Oscillospiraceae	UBA738	NA	g_UBA738	0.0362906541		0.0189332268	-0.21256276	0.0173574273	0.18787915
Firmicutes_A	Clostridia	Oscillospirales	Oscillospiraceae	ER4	ER4 sp900317525	s_ER4_sp900317525	0.0360276106		0.0330207525	-0.21173372	0.0030068581	0.16536744
NA	NA	NA	NA	NA	NA	dataset_nameLouisS_2016	0.0332998493	-0.50407555	NA	NA	NA	NA
Firmicutes_A	Clostridia	Oscillospirales	Ruminococcaceae	Ruminiclostridium E	NA	g_Ruminiclostridium_E	0.0279737592		0.0271890564	-0.20243593	0.0007847028	0.07246995
Firmicutes_A	Clostridia	Oscillospirales	Oscillospiraceae	CAG 110	CAG 110 sp002436765	s_CAG_110_sp002436765	0.0248551039		NA	NA	0.0248551039	0.20486560
Firmicutes_A	Clostridia	Oscillospirales	CAG 272	CAG 841	CAG 841 sp000437375	s_CAG_841_sp000437375	0.0165969776		NA	NA	0.0165969776	0.31911740
Firmicutes_A	Clostridia	Oscillospirales	CAG 272	NA	NA	f_CAG_272	0.0162374805		0.0129332000	-0.20862407	0.0033042805	0.17438082
Firmicutes	Bacilli	RF39	CAG 302	NA	NA	f_CAG_302	0.0126985892		NA	NA	0.0126985892	0.22055460
Firmicutes_A	Clostridia	Peptostreptococcales	Peptostreptococcaceae	NA	NA	f_Peptostreptococcaceae	0.0118554392		0.0023388440	-0.11249001	0.0095165951	0.11055512
Firmicutes_A	Clostridia	TANB77	CAG 508	CAG 269	NA	g_CAG_269	0.0111758146		0.0111758146	-0.20883708	NA	NA
Firmicutes_A	Clostridia	Oscillospirales	Acutalibacteraceae	CAG 177	NA	g_CAG_177	0.0081749452		NA	NA	0.0081749452	0.18992553
Firmicutes	Bacilli	RF39	CAG 611	NA	NA	f_CAG_611	0.0077752393		NA	NA	0.0077752393	0.23580869
Firmicutes	Bacilli	RF39	CAG 1000	NA	NA	f_CAG_1000	0.0065443650		NA	NA	0.0065443650	0.19047625
Firmicutes	Bacilli	RF39	CAG 302	CAG 302	CAG 302 sp001916775	s_CAG_302_sp001916775	0.0039748779		NA	NA	0.0039748779	0.23114873
Firmicutes_A	Clostridia	Clostridiales	Clostridiaceae	NA	NA	f_Clostridiaceae	0.0035156276		0.0015535854	-0.12511778	0.0019620422	0.10767284
Firmicutes_A	Clostridia	Oscillospirales	Ruminococcaceae	Angelakisella	NA	g_Angelakisella	0.0032650098		0.0032650098	-0.26428994	NA	NA
Firmicutes_A	Clostridia	Lachnospirales	Lachnospiraceae	Coprococcus	NA	g_Coprococcus	0.0028764945		0.0028764945	-0.12080712	NA	NA
Bacteroidota	Bacteroidia	Bacteroidales	Bacteroidaceae	Bacteroides	Bacteroides gallinarum	s_Bacteroides_gallinarum	0.0023647413		NA	NA	0.0023647413	-0.21504839
Firmicutes_A	Clostridia	Lachnospirales	Lachnospiraceae	Blautia A	Blautia A sp900120195	s_Blautia_A_sp900120195	0.0017981901		NA	NA	0.0017981901	0.09902289
Firmicutes_A	Clostridia	Peptostreptococcales	Anaerovoracaceae	NA	NA	f_Anaerovoracaceae	0.0012630488		0.0012630488	-0.13993059	NA	NA
Firmicutes	Bacilli	Erysipelotrichales	Erysipelotrichaceae	Holdemanella	NA	g_Holdemanella	0.0006161945		0.0006161945	-0.09518614	NA	NA
Firmicutes_A	Clostridia	Lachnospirales	Lachnospiraceae	Marvinbryantia	Marvinbryantia sp900066075	s_Marvinbryantia_sp900066075	0.0004826211		NA	NA	0.0004826211	0.09068318
