# Supplementary material for: Interpreting tree ensemble machine learning models with endoR
Source: PLoS Comput Biol. 2022 Dec 14;18(12):e1010714. doi: 10.1371/journal.pcbi.1010714 (PMC9797088; doi:10.1371/journal.pcbi.1010714)
Supplement: S8 Table — (CSV) [file pcbi.1010714.s030.csv]

Taxonomic order	Number of families, genera and species used by endoR	Number of families, genera and species in the whole dataset	right-tailed p-value
Oscillospirales	15	272	0.000999001
RF39	5	46	0.000999001
Lachnospirales	3	283	0.803196803
Peptostreptococcales	3	44	0.026973027
Christensenellales	2	38	0.109890110
TANB77	2	34	0.085914086
Bacteroidales	1	392	1.000000000
Clostridiales	1	25	0.325674326
Erysipelotrichales	1	44	0.455544456
k	p	c	o	f	g	s
Bacteria	Bacteroidota	Bacteroidia	Bacteroidales	f_Bacteroidaceae	g_Bacteroides	s_Bacteroides_gallinarum
Bacteria	Firmicutes	Bacilli	Erysipelotrichales	f_Erysipelotrichaceae	g_Holdemanella	NA
Bacteria	Firmicutes	Bacilli	RF39	f_CAG_1000	g_CAG_460	NA
Bacteria	Firmicutes	Bacilli	RF39	f_CAG_1000	NA	NA
Bacteria	Firmicutes	Bacilli	RF39	f_CAG_302	g_CAG_302	s_CAG_302_sp001916775
Bacteria	Firmicutes	Bacilli	RF39	f_CAG_302	NA	NA
Bacteria	Firmicutes	Bacilli	RF39	f_CAG_611	NA	NA
Bacteria	Firmicutes_A	Clostridia	Christensenellales	f_CAG_138	g_Phil1	NA
Bacteria	Firmicutes_A	Clostridia	Christensenellales	f_CAG_138	NA	NA
Bacteria	Firmicutes_A	Clostridia	Clostridiales	f_Clostridiaceae	NA	NA
Bacteria	Firmicutes_A	Clostridia	Lachnospirales	f_Lachnospiraceae	g_Blautia_A	s_Blautia_A_sp900120195
Bacteria	Firmicutes_A	Clostridia	Lachnospirales	f_Lachnospiraceae	g_Coprococcus	NA
Bacteria	Firmicutes_A	Clostridia	Lachnospirales	f_Lachnospiraceae	g_Marvinbryantia	s_Marvinbryantia_sp900066075
Bacteria	Firmicutes_A	Clostridia	Oscillospirales	f_Acutalibacteraceae	g_CAG_177	NA
Bacteria	Firmicutes_A	Clostridia	Oscillospirales	f_CAG_272	g_CAG_841	s_CAG_841_sp000437375
Bacteria	Firmicutes_A	Clostridia	Oscillospirales	f_CAG_272	NA	NA
Bacteria	Firmicutes_A	Clostridia	Oscillospirales	f_CAG_382	NA	NA
Bacteria	Firmicutes_A	Clostridia	Oscillospirales	f_Oscillospiraceae	g_CAG_110	s_CAG_110_sp002436765
Bacteria	Firmicutes_A	Clostridia	Oscillospirales	f_Oscillospiraceae	g_CAG_110	NA
Bacteria	Firmicutes_A	Clostridia	Oscillospirales	f_Oscillospiraceae	g_CAG_170	s_CAG_170_sp000432135
Bacteria	Firmicutes_A	Clostridia	Oscillospirales	f_Oscillospiraceae	g_CAG_170	s_CAG_170_sp002404795
Bacteria	Firmicutes_A	Clostridia	Oscillospirales	f_Oscillospiraceae	g_CAG_83	s_CAG_83_sp000435555
Bacteria	Firmicutes_A	Clostridia	Oscillospirales	f_Oscillospiraceae	g_ER4	s_ER4_sp900317525
Bacteria	Firmicutes_A	Clostridia	Oscillospirales	f_Oscillospiraceae	g_F23_B02	NA
Bacteria	Firmicutes_A	Clostridia	Oscillospirales	f_Oscillospiraceae	g_UBA738	NA
Bacteria	Firmicutes_A	Clostridia	Oscillospirales	f_Ruminococcaceae	g_Angelakisella	NA
Bacteria	Firmicutes_A	Clostridia	Oscillospirales	f_Ruminococcaceae	g_Ruminiclostridium_E	NA
Bacteria	Firmicutes_A	Clostridia	Oscillospirales	f_Ruminococcaceae	g_Ruminococcus_F	NA
Bacteria	Firmicutes_A	Clostridia	Peptostreptococcales	f_Anaerovoracaceae	g_CAG_145	s_CAG_145_sp000435615
Bacteria	Firmicutes_A	Clostridia	Peptostreptococcales	f_Anaerovoracaceae	NA	NA
Bacteria	Firmicutes_A	Clostridia	Peptostreptococcales	f_Peptostreptococcaceae	NA	NA
Bacteria	Firmicutes_A	Clostridia	TANB77	f_CAG_508	g_CAG_269	NA
Bacteria	Firmicutes_A	Clostridia	TANB77	f_CAG_508	NA	NA
