# Supplementary material for: Interpreting tree ensemble machine learning models with endoR
Source: PLoS Comput Biol. 2022 Dec 14;18(12):e1010714. doi: 10.1371/journal.pcbi.1010714 (PMC9797088; doi:10.1371/journal.pcbi.1010714)
Supplement: S9 Table — (CSV) [file pcbi.1010714.s031.csv]

Full name condition	condition	Taxa 1	Taxa 2
X$s_Marvinbryantia_sp900066075>0 & X$g_Alistipes_A>0	X[,265]>0 & X[,350]>0	s_Marvinbryantia_sp900066075	g_Alistipes_A
X$s_Marvinbryantia_sp900066075>0 & X$f_Bacteroidaceae>0.15	X[,265]>0 & X[,482]>0.15	s_Marvinbryantia_sp900066075	f_Bacteroidaceae
X$s_Marvinbryantia_sp900066075>0.0002 & X$g_Dialister>0.00316	X[,265]>0.0002 & X[,403]>0.00316	s_Marvinbryantia_sp900066075	g_Dialister
X$s_Marvinbryantia_sp900066075>0.0002 & X$s_Oscillibacter_sp001916835>0.0003	X[,265]>0.0002 & X[,271]>0.0003	s_Marvinbryantia_sp900066075	s_Oscillibacter_sp001916835
X$s_Marvinbryantia_sp900066075>0 & X$s_Bacteroides_clarus>0	X[,265]>0 & X[,52]>0	s_Marvinbryantia_sp900066075	s_Bacteroides_clarus
X$s_Marvinbryantia_sp900066075>0.0002 & X$s_Faecalibacterium_prausnitzii_G>0.005	X[,265]>0.0002 & X[,220]>0.005	s_Marvinbryantia_sp900066075	s_Faecalibacterium_prausnitzii_G
X$s_Marvinbryantia_sp900066075>0 & X$s_Lawsonibacter_sp000177015>0.0003	X[,265]>0 & X[,261]>0.0003	s_Marvinbryantia_sp900066075	s_Lawsonibacter_sp000177015
X$s_Marvinbryantia_sp900066075>0.0002 & X$f_Anaerovoracaceae>0.0003	X[,265]>0.0002 & X[,480]>0.0003	s_Marvinbryantia_sp900066075	f_Anaerovoracaceae
X$s_Marvinbryantia_sp900066075>0.0002 & X$s_Eubacterium_I_ramulus_A>0.0004	X[,265]>0.0002 & X[,211]>0.0004	s_Marvinbryantia_sp900066075	s_Eubacterium_I_ramulus_A
X$s_Marvinbryantia_sp900066075>0.0002 & X$s_CAG_83_sp001916855>0.0004	X[,265]>0.0002 & X[,147]>0.0004	s_Marvinbryantia_sp900066075	s_CAG_83_sp001916855
X$s_Marvinbryantia_sp900066075>0.0002 & X$s_Intestinimonas_butyriciproducens>0.0001	X[,265]>0.0002 & X[,250]>0.0001	s_Marvinbryantia_sp900066075	s_Intestinimonas_butyriciproducens
X$s_Marvinbryantia_sp900066075>0.0002 & X$s_CAG_56_sp900066615>0.0013	X[,265]>0.0002 & X[,138]>0.0013	s_Marvinbryantia_sp900066075	s_CAG_56_sp900066615
X$s_Marvinbryantia_sp900066075>0.0002 & X$s_Alistipes_senegalensis>0	X[,265]>0.0002 & X[,24]>0	s_Marvinbryantia_sp900066075	s_Alistipes_senegalensis
X$s_Marvinbryantia_sp900066075>0.00015 & X$s_Blautia_A_sp900066165>0.002	X[,265]>0.00015 & X[,100]>0.002	s_Marvinbryantia_sp900066075	s_Blautia_A_sp900066165
X$s_Marvinbryantia_sp900066075>0.00015 & X$s_Bacteroides_intestinalis>0.0002	X[,265]>0.00015 & X[,64]>0.0002	s_Marvinbryantia_sp900066075	s_Bacteroides_intestinalis
X$s_Marvinbryantia_sp900066075>0.00015 & X$g_Blautia>0.0002	X[,265]>0.00015 & X[,364]>0.0002	s_Marvinbryantia_sp900066075	g_Blautia
X$s_Marvinbryantia_sp900066075>0.0002 & X$s_Eubacterium_I_ramulus>0.001	X[,265]>0.0002 & X[,210]>0.001	s_Marvinbryantia_sp900066075	s_Eubacterium_I_ramulus
X$s_Marvinbryantia_sp900066075>0.0002 & X$g_Erysipelatoclostridium>0.001	X[,265]>0.0002 & X[,408]>0.001	s_Marvinbryantia_sp900066075	g_Erysipelatoclostridium
X$g_Alistipes_A>0.00001 & X$f_Bacteroidaceae>0.2	X[,350]>0.00001 & X[,482]>0.2	g_Alistipes_A	f_Bacteroidaceae
X$g_Alistipes_A>0.0001 & X$g_Dialister>0.001	X[,350]>0.0001 & X[,403]>0.001	g_Alistipes_A	g_Dialister
X$g_Alistipes_A>0.0001 & X$s_Oscillibacter_sp001916835>0.0005	X[,350]>0.0001 & X[,271]>0.0005	g_Alistipes_A	s_Oscillibacter_sp001916835
X$g_Alistipes_A>0.0001 & X$s_Bacteroides_clarus>0	X[,350]>0.0001 & X[,52]>0	g_Alistipes_A	s_Bacteroides_clarus
X$g_Alistipes_A>0.0001 & X$s_Faecalibacterium_prausnitzii_G>0.005	X[,350]>0.0001 & X[,220]>0.005	g_Alistipes_A	s_Faecalibacterium_prausnitzii_G
X$g_Alistipes_A>0.0001 & X$s_Lawsonibacter_sp000177015>0.0003	X[,350]>0.0001 & X[,261]>0.0003	g_Alistipes_A	s_Lawsonibacter_sp000177015
X$g_Alistipes_A>0.0001 & X$f_Anaerovoracaceae>0.0003	X[,350]>0.0001 & X[,480]>0.0003	g_Alistipes_A	f_Anaerovoracaceae
X$g_Alistipes_A>0.0001 & X$s_Eubacterium_I_ramulus_A>0.00025	X[,350]>0.0001 & X[,211]>0.00025	g_Alistipes_A	s_Eubacterium_I_ramulus_A
X$g_Alistipes_A>0.0002 & X$s_CAG_83_sp001916855>0.00025	X[,350]>0.0002 & X[,147]>0.00025	g_Alistipes_A	s_CAG_83_sp001916855
X$g_Alistipes_A>0.0002 & X$s_Intestinimonas_butyriciproducens>0.0001	X[,350]>0.0002 & X[,250]>0.0001	g_Alistipes_A	s_Intestinimonas_butyriciproducens
X$g_Alistipes_A>0.0002 & X$s_CAG_56_sp900066615>0.0013	X[,350]>0.0002 & X[,138]>0.0013	g_Alistipes_A	s_CAG_56_sp900066615
X$g_Alistipes_A>0.0002 & X$s_Alistipes_senegalensis>0.00025	X[,350]>0.0002 & X[,24]>0.00025	g_Alistipes_A	s_Alistipes_senegalensis
X$g_Alistipes_A>0.00015 & X$s_Blautia_A_sp900066165>0.002	X[,350]>0.00015 & X[,100]>0.002	g_Alistipes_A	s_Blautia_A_sp900066165
X$g_Alistipes_A>0.00015 & X$s_Bacteroides_intestinalis>0.0002	X[,350]>0.00015 & X[,64]>0.0002	g_Alistipes_A	s_Bacteroides_intestinalis
X$g_Alistipes_A>0.00015 & X$g_Blautia>0.0002	X[,350]>0.00015 & X[,364]>0.0002	g_Alistipes_A	g_Blautia
X$g_Alistipes_A>0.0001 & X$s_Eubacterium_I_ramulus>0.0003	X[,350]>0.0001 & X[,210]>0.0003	g_Alistipes_A	s_Eubacterium_I_ramulus
X$g_Alistipes_A>0.0002 & X$g_Erysipelatoclostridium>0.001	X[,350]>0.0002 & X[,408]>0.001	g_Alistipes_A	g_Erysipelatoclostridium
X$f_Bacteroidaceae>0.1 & X$g_Dialister>0.00316	X[,482]>0.1 & X[,403]>0.00316	f_Bacteroidaceae	g_Dialister
X$f_Bacteroidaceae>0.2 & X$s_Oscillibacter_sp001916835>0.0005	X[,482]>0.2 & X[,271]>0.0005	f_Bacteroidaceae	s_Oscillibacter_sp001916835
X$f_Bacteroidaceae>0.1 & X$s_Bacteroides_clarus>0	X[,482]>0.1 & X[,52]>0	f_Bacteroidaceae	s_Bacteroides_clarus
X$f_Bacteroidaceae>0.1 & X$s_Faecalibacterium_prausnitzii_G>0.005	X[,482]>0.1 & X[,220]>0.005	f_Bacteroidaceae	s_Faecalibacterium_prausnitzii_G
X$f_Bacteroidaceae>0.1 & X$s_Lawsonibacter_sp000177015>0.0003	X[,482]>0.1 & X[,261]>0.0003	f_Bacteroidaceae	s_Lawsonibacter_sp000177015
X$f_Bacteroidaceae>0.1 & X$f_Anaerovoracaceae>0.0003	X[,482]>0.1 & X[,480]>0.0003	f_Bacteroidaceae	f_Anaerovoracaceae
X$f_Bacteroidaceae>0.2 & X$s_Eubacterium_I_ramulus_A>0.00025	X[,482]>0.2 & X[,211]>0.00025	f_Bacteroidaceae	s_Eubacterium_I_ramulus_A
X$f_Bacteroidaceae>0.2 & X$s_CAG_83_sp001916855>0.00025	X[,482]>0.2 & X[,147]>0.00025	f_Bacteroidaceae	s_CAG_83_sp001916855
X$f_Bacteroidaceae>0.1 & X$s_Intestinimonas_butyriciproducens>0.0001	X[,482]>0.1 & X[,250]>0.0001	f_Bacteroidaceae	s_Intestinimonas_butyriciproducens
X$f_Bacteroidaceae>0.1 & X$s_CAG_56_sp900066615>0.001	X[,482]>0.1 & X[,138]>0.001	f_Bacteroidaceae	s_CAG_56_sp900066615
X$f_Bacteroidaceae>0.1 & X$s_Alistipes_senegalensis>0.00025	X[,482]>0.1 & X[,24]>0.00025	f_Bacteroidaceae	s_Alistipes_senegalensis
X$f_Bacteroidaceae>0.1 & X$s_Blautia_A_sp900066165>0.002	X[,482]>0.1 & X[,100]>0.002	f_Bacteroidaceae	s_Blautia_A_sp900066165
X$f_Bacteroidaceae>0.1 & X$s_Bacteroides_intestinalis>0.0003	X[,482]>0.1 & X[,64]>0.0003	f_Bacteroidaceae	s_Bacteroides_intestinalis
X$f_Bacteroidaceae>0.1 & X$g_Blautia>0.0003	X[,482]>0.1 & X[,364]>0.0003	f_Bacteroidaceae	g_Blautia
X$f_Bacteroidaceae>0.15 & X$s_Eubacterium_I_ramulus>0.0003	X[,482]>0.15 & X[,210]>0.0003	f_Bacteroidaceae	s_Eubacterium_I_ramulus
X$f_Bacteroidaceae>0.13 & X$g_Erysipelatoclostridium>0.001	X[,482]>0.13 & X[,408]>0.001	f_Bacteroidaceae	g_Erysipelatoclostridium
X$s_Oscillibacter_sp001916835>0 & X$s_Bacteroides_clarus>0	X[,271]>0 & X[,52]>0	s_Oscillibacter_sp001916835	s_Bacteroides_clarus
X$s_Oscillibacter_sp001916835>0 & X$s_Faecalibacterium_prausnitzii_G>0.0045	X[,271]>0 & X[,220]>0.0045	s_Oscillibacter_sp001916835	s_Faecalibacterium_prausnitzii_G
X$s_Oscillibacter_sp001916835>0 & X$s_Lawsonibacter_sp000177015>0.0003	X[,271]>0 & X[,261]>0.0003	s_Oscillibacter_sp001916835	s_Lawsonibacter_sp000177015
X$s_Oscillibacter_sp001916835>0 & X$f_Anaerovoracaceae>0.0003	X[,271]>0 & X[,480]>0.0003	s_Oscillibacter_sp001916835	f_Anaerovoracaceae
X$s_Oscillibacter_sp001916835>0 & X$s_Eubacterium_I_ramulus_A>0.0003	X[,271]>0 & X[,211]>0.0003	s_Oscillibacter_sp001916835	s_Eubacterium_I_ramulus_A
X$s_Oscillibacter_sp001916835>0.0005 & X$s_CAG_83_sp001916855>0.00023	X[,271]>0.0005 & X[,147]>0.00023	s_Oscillibacter_sp001916835	s_CAG_83_sp001916855
X$s_Oscillibacter_sp001916835>0.0002 & X$s_Intestinimonas_butyriciproducens>0.0002	X[,271]>0.0002 & X[,250]>0.0002	s_Oscillibacter_sp001916835	s_Intestinimonas_butyriciproducens
X$s_Oscillibacter_sp001916835>0.0001 & X$s_CAG_56_sp900066615>0.001	X[,271]>0.0001 & X[,138]>0.001	s_Oscillibacter_sp001916835	s_CAG_56_sp900066615
X$s_Oscillibacter_sp001916835>0.0001 & X$s_Alistipes_senegalensis>0.00025	X[,271]>0.0001 & X[,24]>0.00025	s_Oscillibacter_sp001916835	s_Alistipes_senegalensis
X$s_Oscillibacter_sp001916835>0 & X$s_Blautia_A_sp900066165>0.002	X[,271]>0 & X[,100]>0.002	s_Oscillibacter_sp001916835	s_Blautia_A_sp900066165
X$s_Oscillibacter_sp001916835>0 & X$s_Bacteroides_intestinalis>0.0003	X[,271]>0 & X[,64]>0.0003	s_Oscillibacter_sp001916835	s_Bacteroides_intestinalis
X$s_Oscillibacter_sp001916835>0 & X$g_Blautia>0.0002	X[,271]>0 & X[,364]>0.0002	s_Oscillibacter_sp001916835	g_Blautia
X$s_Oscillibacter_sp001916835>0 & X$s_Eubacterium_I_ramulus>0.0003	X[,271]>0 & X[,210]>0.0003	s_Oscillibacter_sp001916835	s_Eubacterium_I_ramulus
X$s_Oscillibacter_sp001916835>0.0005 & X$g_Erysipelatoclostridium>0.0001	X[,271]>0.0005 & X[,408]>0.0001	s_Oscillibacter_sp001916835	g_Erysipelatoclostridium
X$s_Bacteroides_clarus>0 & X$s_Faecalibacterium_prausnitzii_G>0.0045	X[,52]>0 & X[,220]>0.0045	s_Bacteroides_clarus	s_Faecalibacterium_prausnitzii_G
X$s_Bacteroides_clarus>0 & X$s_Lawsonibacter_sp000177015>0.0003	X[,52]>0 & X[,261]>0.0003	s_Bacteroides_clarus	s_Lawsonibacter_sp000177015
X$s_Bacteroides_clarus>0 & X$f_Anaerovoracaceae>0.0003	X[,52]>0 & X[,480]>0.0003	s_Bacteroides_clarus	f_Anaerovoracaceae
X$s_Bacteroides_clarus>0 & X$s_Eubacterium_I_ramulus_A>0.0003	X[,52]>0 & X[,211]>0.0003	s_Bacteroides_clarus	s_Eubacterium_I_ramulus_A
X$s_Bacteroides_clarus>0 & X$s_CAG_83_sp001916855>0.00023	X[,52]>0 & X[,147]>0.00023	s_Bacteroides_clarus	s_CAG_83_sp001916855
X$s_Bacteroides_clarus>0 & X$s_Intestinimonas_butyriciproducens>0.00005	X[,52]>0 & X[,250]>0.00005	s_Bacteroides_clarus	s_Intestinimonas_butyriciproducens
X$s_Bacteroides_clarus>0 & X$s_CAG_56_sp900066615>0.001	X[,52]>0 & X[,138]>0.001	s_Bacteroides_clarus	s_CAG_56_sp900066615
X$s_Bacteroides_clarus>0 & X$s_Alistipes_senegalensis>0.00025	X[,52]>0 & X[,24]>0.00025	s_Bacteroides_clarus	s_Alistipes_senegalensis
X$s_Bacteroides_clarus>0 & X$s_Blautia_A_sp900066165>0.002	X[,52]>0 & X[,100]>0.002	s_Bacteroides_clarus	s_Blautia_A_sp900066165
X$s_Bacteroides_clarus>0 & X$s_Bacteroides_intestinalis>0.0002	X[,52]>0 & X[,64]>0.0002	s_Bacteroides_clarus	s_Bacteroides_intestinalis
X$s_Bacteroides_clarus>0 & X$g_Blautia>0.0002	X[,52]>0 & X[,364]>0.0002	s_Bacteroides_clarus	g_Blautia
X$s_Bacteroides_clarus>0 & X$s_Eubacterium_I_ramulus>0.0003	X[,52]>0 & X[,210]>0.0003	s_Bacteroides_clarus	s_Eubacterium_I_ramulus
X$s_Bacteroides_clarus>05 & X$g_Erysipelatoclostridium>0.0005	X[,52]>05 & X[,408]>0.0005	s_Bacteroides_clarus	g_Erysipelatoclostridium
X$s_Faecalibacterium_prausnitzii_G>0.0025 & X$s_Lawsonibacter_sp000177015>0.0003	X[,220]>0.0025 & X[,261]>0.0003	s_Faecalibacterium_prausnitzii_G	s_Lawsonibacter_sp000177015
X$s_Faecalibacterium_prausnitzii_G>0.0025 & X$f_Anaerovoracaceae>0.0003	X[,220]>0.0025 & X[,480]>0.0003	s_Faecalibacterium_prausnitzii_G	f_Anaerovoracaceae
X$s_Faecalibacterium_prausnitzii_G>0.0025 & X$s_Eubacterium_I_ramulus_A>0.0003	X[,220]>0.0025 & X[,211]>0.0003	s_Faecalibacterium_prausnitzii_G	s_Eubacterium_I_ramulus_A
X$s_Faecalibacterium_prausnitzii_G>0.0025 & X$s_CAG_83_sp001916855>0.0002	X[,220]>0.0025 & X[,147]>0.0002	s_Faecalibacterium_prausnitzii_G	s_CAG_83_sp001916855
X$s_Faecalibacterium_prausnitzii_G>0.0025 & X$s_Intestinimonas_butyriciproducens>0.00005	X[,220]>0.0025 & X[,250]>0.00005	s_Faecalibacterium_prausnitzii_G	s_Intestinimonas_butyriciproducens
X$s_Faecalibacterium_prausnitzii_G>0.0025 & X$s_CAG_56_sp900066615>0.001	X[,220]>0.0025 & X[,138]>0.001	s_Faecalibacterium_prausnitzii_G	s_CAG_56_sp900066615
X$s_Faecalibacterium_prausnitzii_G>0.0025 & X$s_Alistipes_senegalensis>0.00025	X[,220]>0.0025 & X[,24]>0.00025	s_Faecalibacterium_prausnitzii_G	s_Alistipes_senegalensis
X$s_Faecalibacterium_prausnitzii_G>0.0025 & X$s_Blautia_A_sp900066165>0.002	X[,220]>0.0025 & X[,100]>0.002	s_Faecalibacterium_prausnitzii_G	s_Blautia_A_sp900066165
X$s_Faecalibacterium_prausnitzii_G>0.0025 & X$s_Bacteroides_intestinalis>0.0002	X[,220]>0.0025 & X[,64]>0.0002	s_Faecalibacterium_prausnitzii_G	s_Bacteroides_intestinalis
X$s_Faecalibacterium_prausnitzii_G>0.0025 & X$g_Blautia>0.0002	X[,220]>0.0025 & X[,364]>0.0002	s_Faecalibacterium_prausnitzii_G	g_Blautia
X$s_Faecalibacterium_prausnitzii_G>0.003 & X$s_Eubacterium_I_ramulus>0.00045	X[,220]>0.003 & X[,210]>0.00045	s_Faecalibacterium_prausnitzii_G	s_Eubacterium_I_ramulus
X$s_Faecalibacterium_prausnitzii_G>0.004 & X$g_Erysipelatoclostridium>0.0005	X[,220]>0.004 & X[,408]>0.0005	s_Faecalibacterium_prausnitzii_G	g_Erysipelatoclostridium
X$s_Lawsonibacter_sp000177015>0.000398 & X$f_Anaerovoracaceae>0	X[,261]>0.000398 & X[,480]>0	s_Lawsonibacter_sp000177015	f_Anaerovoracaceae
X$s_Lawsonibacter_sp000177015>0.000398 & X$s_Eubacterium_I_ramulus_A>0.0003	X[,261]>0.000398 & X[,211]>0.0003	s_Lawsonibacter_sp000177015	s_Eubacterium_I_ramulus_A
X$s_Lawsonibacter_sp000177015>0.000398 & X$s_CAG_83_sp001916855>0.0003	X[,261]>0.000398 & X[,147]>0.0003	s_Lawsonibacter_sp000177015	s_CAG_83_sp001916855
X$s_Lawsonibacter_sp000177015>0.0003 & X$s_Intestinimonas_butyriciproducens>0.00005	X[,261]>0.0003 & X[,250]>0.00005	s_Lawsonibacter_sp000177015	s_Intestinimonas_butyriciproducens
X$s_Lawsonibacter_sp000177015>0.000398 & X$s_CAG_56_sp900066615>0.001	X[,261]>0.000398 & X[,138]>0.001	s_Lawsonibacter_sp000177015	s_CAG_56_sp900066615
X$s_Lawsonibacter_sp000177015>0.0003 & X$s_Alistipes_senegalensis>0.0002	X[,261]>0.0003 & X[,24]>0.0002	s_Lawsonibacter_sp000177015	s_Alistipes_senegalensis
X$s_Lawsonibacter_sp000177015>0.0003 & X$s_Blautia_A_sp900066165>0.001	X[,261]>0.0003 & X[,100]>0.001	s_Lawsonibacter_sp000177015	s_Blautia_A_sp900066165
X$s_Lawsonibacter_sp000177015>0.0002 & X$s_Bacteroides_intestinalis>0.0001	X[,261]>0.0002 & X[,64]>0.0001	s_Lawsonibacter_sp000177015	s_Bacteroides_intestinalis
X$s_Lawsonibacter_sp000177015>0.0002 & X$g_Blautia>0.0001	X[,261]>0.0002 & X[,364]>0.0001	s_Lawsonibacter_sp000177015	g_Blautia
X$s_Lawsonibacter_sp000177015>0.0003 & X$s_Eubacterium_I_ramulus>0.00045	X[,261]>0.0003 & X[,210]>0.00045	s_Lawsonibacter_sp000177015	s_Eubacterium_I_ramulus
X$s_Lawsonibacter_sp000177015>0.0003 & X$g_Erysipelatoclostridium>0.0005	X[,261]>0.0003 & X[,408]>0.0005	s_Lawsonibacter_sp000177015	g_Erysipelatoclostridium
X$f_Anaerovoracaceae>0 & X$s_Eubacterium_I_ramulus_A>0.0003	X[,480]>0 & X[,211]>0.0003	f_Anaerovoracaceae	s_Eubacterium_I_ramulus_A
X$f_Anaerovoracaceae>0.0002 & X$s_CAG_83_sp001916855>0.0002	X[,480]>0.0002 & X[,147]>0.0002	f_Anaerovoracaceae	s_CAG_83_sp001916855
X$f_Anaerovoracaceae>0 & X$s_Intestinimonas_butyriciproducens>0	X[,480]>0 & X[,250]>0	f_Anaerovoracaceae	s_Intestinimonas_butyriciproducens
X$f_Anaerovoracaceae>0 & X$s_CAG_56_sp900066615>0.0006	X[,480]>0 & X[,138]>0.0006	f_Anaerovoracaceae	s_CAG_56_sp900066615
X$f_Anaerovoracaceae>0 & X$s_Alistipes_senegalensis>0.0001	X[,480]>0 & X[,24]>0.0001	f_Anaerovoracaceae	s_Alistipes_senegalensis
X$f_Anaerovoracaceae>0.0001 & X$s_Blautia_A_sp900066165>0.0019	X[,480]>0.0001 & X[,100]>0.0019	f_Anaerovoracaceae	s_Blautia_A_sp900066165
X$f_Anaerovoracaceae>0 & X$s_Bacteroides_intestinalis>0.0001	X[,480]>0 & X[,64]>0.0001	f_Anaerovoracaceae	s_Bacteroides_intestinalis
X$f_Anaerovoracaceae>0 & X$g_Blautia>0.0001	X[,480]>0 & X[,364]>0.0001	f_Anaerovoracaceae	g_Blautia
X$f_Anaerovoracaceae>0 & X$s_Eubacterium_I_ramulus>0.00045	X[,480]>0 & X[,210]>0.00045	f_Anaerovoracaceae	s_Eubacterium_I_ramulus
X$f_Anaerovoracaceae>0.0002 & X$g_Erysipelatoclostridium>0.0005	X[,480]>0.0002 & X[,408]>0.0005	f_Anaerovoracaceae	g_Erysipelatoclostridium
X$s_Eubacterium_I_ramulus_A>0.0002 & X$s_CAG_83_sp001916855>0.0002	X[,211]>0.0002 & X[,147]>0.0002	s_Eubacterium_I_ramulus_A	s_CAG_83_sp001916855
X$s_Eubacterium_I_ramulus_A>0 & X$s_Intestinimonas_butyriciproducens>0	X[,211]>0 & X[,250]>0	s_Eubacterium_I_ramulus_A	s_Intestinimonas_butyriciproducens
X$s_Eubacterium_I_ramulus_A>0 & X$s_Alistipes_senegalensis>0.0002	X[,211]>0 & X[,24]>0.0002	s_Eubacterium_I_ramulus_A	s_Alistipes_senegalensis
X$s_Eubacterium_I_ramulus_A>0.0004 & X$s_Blautia_A_sp900066165>0.001	X[,211]>0.0004 & X[,100]>0.001	s_Eubacterium_I_ramulus_A	s_Blautia_A_sp900066165
X$s_Eubacterium_I_ramulus_A>0 & X$s_Bacteroides_intestinalis>0.0001	X[,211]>0 & X[,64]>0.0001	s_Eubacterium_I_ramulus_A	s_Bacteroides_intestinalis
X$s_Eubacterium_I_ramulus_A>0.00032 & X$g_Erysipelatoclostridium>0.0007	X[,211]>0.00032 & X[,408]>0.0007	s_Eubacterium_I_ramulus_A	g_Erysipelatoclostridium
X$s_CAG_83_sp001916855>0 & X$s_Intestinimonas_butyriciproducens>0	X[,147]>0 & X[,250]>0	s_CAG_83_sp001916855	s_Intestinimonas_butyriciproducens
X$s_CAG_83_sp001916855>0 & X$s_CAG_56_sp900066615>0.0006	X[,147]>0 & X[,138]>0.0006	s_CAG_83_sp001916855	s_CAG_56_sp900066615
X$s_CAG_83_sp001916855>0 & X$s_Alistipes_senegalensis>0.0001	X[,147]>0 & X[,24]>0.0001	s_CAG_83_sp001916855	s_Alistipes_senegalensis
X$s_CAG_83_sp001916855>0.0001 & X$s_Blautia_A_sp900066165>0.001	X[,147]>0.0001 & X[,100]>0.001	s_CAG_83_sp001916855	s_Blautia_A_sp900066165
X$s_CAG_83_sp001916855>0 & X$s_Bacteroides_intestinalis>0	X[,147]>0 & X[,64]>0	s_CAG_83_sp001916855	s_Bacteroides_intestinalis
X$s_CAG_83_sp001916855>0 & X$g_Blautia>0	X[,147]>0 & X[,364]>0	s_CAG_83_sp001916855	g_Blautia
X$s_CAG_83_sp001916855>0 & X$s_Eubacterium_I_ramulus>0.00034	X[,147]>0 & X[,210]>0.00034	s_CAG_83_sp001916855	s_Eubacterium_I_ramulus
X$s_CAG_83_sp001916855>0.0002 & X$g_Erysipelatoclostridium>0.0005	X[,147]>0.0002 & X[,408]>0.0005	s_CAG_83_sp001916855	g_Erysipelatoclostridium
X$s_Intestinimonas_butyriciproducens>0 & X$s_CAG_56_sp900066615>0.0005	X[,250]>0 & X[,138]>0.0005	s_Intestinimonas_butyriciproducens	s_CAG_56_sp900066615
X$s_Intestinimonas_butyriciproducens>0 & X$s_Alistipes_senegalensis>0.0002	X[,250]>0 & X[,24]>0.0002	s_Intestinimonas_butyriciproducens	s_Alistipes_senegalensis
X$s_Intestinimonas_butyriciproducens>0.0001 & X$s_Blautia_A_sp900066165>0.001	X[,250]>0.0001 & X[,100]>0.001	s_Intestinimonas_butyriciproducens	s_Blautia_A_sp900066165
X$s_Intestinimonas_butyriciproducens>0 & X$s_Bacteroides_intestinalis>0	X[,250]>0 & X[,64]>0	s_Intestinimonas_butyriciproducens	s_Bacteroides_intestinalis
X$s_Intestinimonas_butyriciproducens>0 & X$g_Blautia>0	X[,250]>0 & X[,364]>0	s_Intestinimonas_butyriciproducens	g_Blautia
X$s_Intestinimonas_butyriciproducens>0 & X$s_Eubacterium_I_ramulus>0.00034	X[,250]>0 & X[,210]>0.00034	s_Intestinimonas_butyriciproducens	s_Eubacterium_I_ramulus
X$s_Intestinimonas_butyriciproducens>0 & X$g_Erysipelatoclostridium>0.0005	X[,250]>0 & X[,408]>0.0005	s_Intestinimonas_butyriciproducens	g_Erysipelatoclostridium
X$s_CAG_56_sp900066615>0.0004 & X$s_Alistipes_senegalensis>0.00016	X[,138]>0.0004 & X[,24]>0.00016	s_CAG_56_sp900066615	s_Alistipes_senegalensis
X$s_CAG_56_sp900066615>0.0005 & X$s_Blautia_A_sp900066165>0.002	X[,138]>0.0005 & X[,100]>0.002	s_CAG_56_sp900066615	s_Blautia_A_sp900066165
X$s_CAG_56_sp900066615>0.0005 & X$s_Bacteroides_intestinalis>0	X[,138]>0.0005 & X[,64]>0	s_CAG_56_sp900066615	s_Bacteroides_intestinalis
X$s_CAG_56_sp900066615>0.0005 & X$g_Blautia>0	X[,138]>0.0005 & X[,364]>0	s_CAG_56_sp900066615	g_Blautia
X$s_CAG_56_sp900066615>0.0007 & X$s_Eubacterium_I_ramulus>0.00045	X[,138]>0.0007 & X[,210]>0.00045	s_CAG_56_sp900066615	s_Eubacterium_I_ramulus
X$s_CAG_56_sp900066615>0.0007 & X$g_Erysipelatoclostridium>0.00045	X[,138]>0.0007 & X[,408]>0.00045	s_CAG_56_sp900066615	g_Erysipelatoclostridium
X$s_Alistipes_senegalensis>0 & X$s_Blautia_A_sp900066165>0.001	X[,24]>0 & X[,100]>0.001	s_Alistipes_senegalensis	s_Blautia_A_sp900066165
X$s_Alistipes_senegalensis>0.00013 & X$s_Bacteroides_intestinalis>0	X[,24]>0.00013 & X[,64]>0	s_Alistipes_senegalensis	s_Bacteroides_intestinalis
X$s_Alistipes_senegalensis>0 & X$g_Blautia>0	X[,24]>0 & X[,364]>0	s_Alistipes_senegalensis	g_Blautia
X$s_Alistipes_senegalensis>0 & X$s_Eubacterium_I_ramulus>0.00045	X[,24]>0 & X[,210]>0.00045	s_Alistipes_senegalensis	s_Eubacterium_I_ramulus
X$s_Alistipes_senegalensis>0 & X$g_Erysipelatoclostridium>0.00045	X[,24]>0 & X[,408]>0.00045	s_Alistipes_senegalensis	g_Erysipelatoclostridium
X$s_Blautia_A_sp900066165>0.0001 & X$s_Bacteroides_intestinalis>0	X[,100]>0.0001 & X[,64]>0	s_Blautia_A_sp900066165	s_Bacteroides_intestinalis
X$s_Blautia_A_sp900066165>0.002 & X$s_Eubacterium_I_ramulus>0.0004	X[,100]>0.002 & X[,210]>0.0004	s_Blautia_A_sp900066165	s_Eubacterium_I_ramulus
X$s_Blautia_A_sp900066165>0.001 & X$g_Erysipelatoclostridium>0.0005	X[,100]>0.001 & X[,408]>0.0005	s_Blautia_A_sp900066165	g_Erysipelatoclostridium
X$s_Bacteroides_intestinalis>0 & X$s_Eubacterium_I_ramulus>0.00022	X[,64]>0 & X[,210]>0.00022	s_Bacteroides_intestinalis	s_Eubacterium_I_ramulus
X$s_Bacteroides_intestinalis>0 & X$g_Erysipelatoclostridium>0.0005	X[,64]>0 & X[,408]>0.0005	s_Bacteroides_intestinalis	g_Erysipelatoclostridium
X$s_Eubacterium_I_ramulus>0.0005 & X$g_Erysipelatoclostridium>0.0005	X[,210]>0.0005 & X[,408]>0.0005	s_Eubacterium_I_ramulus	g_Erysipelatoclostridium
