# Supplementary material for: Interpreting tree ensemble machine learning models with endoR
Source: PLoS Comput Biol. 2022 Dec 14;18(12):e1010714. doi: 10.1371/journal.pcbi.1010714 (PMC9797088; doi:10.1371/journal.pcbi.1010714)
Supplement: S10 Table — (CSV) [file pcbi.1010714.s032.csv]

	Parameters					Average
Simulation set	p of target mis-labelling	Number of bootstraps	alpha	pi threshold	Discretization	RF Cohen's kappa	Number of decisions	TP	FP	FN	Weighted TP	Weighted FP	Precision	Recall	Weighted precision	N repetitions
Fig 3C-D	0	10	5	0.7	data = 2	0.9580307	24.7	8.2	15.4	1.1	898.62283	19.40421	0.3836248	0.8867648	0.9757764	50
	0.05	10	5	0.7	data = 2	0.9058784	26.1	7.76	17.42	1.82	225.55613	20.34507	0.3400354	0.8169406	0.8989458	50
	0.1	10	5	0.7	data = 2	0.8452213	31.32	7.24	20.4	2.4	79.42469	20.59334	0.2829908	0.7528333	0.7664447	50
S5A Fig	0.05	10	5	0.7	data = 2	0.8943911	34	8.06	24.4	1.4	207.9937	26.48173	0.2738901	0.857101	0.8594167	50
	0.05	90	5	0.7	data = 2	0.8943911	28.46	7.88	18.46	1.56	1840.1451	190.96422	0.3263706	0.8414192	0.8818576	50
Fig 3B	0.05	10	1	0.7	data = 2	0.9058784	13.52	5.98	5.42	3.36	199.4929	10.57733	0.578597	0.6421162	0.926056	50
	0.05	10	5	0.7	data = 2	0.9058784	26.1	7.76	17.42	1.82	225.5561	20.34507	0.3400354	0.8169406	0.8989458	50
	0.05	10	10	0.7	data = 2	0.9058784	35.12	8.12	24.22	1.42	225.1526	23.9322	0.282059	0.8586744	0.8819917	50
	0.05	10	15	0.7	data = 2	0.9058784	42.14	8.2	28.78	1.34	222.7476	26.1667	0.2493476	0.8675633	0.8720742	50
	0.05	10	20	0.7	data = 2	0.9058784	48.3	8.26	32.52	1.3	219.4942	27.68999	0.2306994	0.8730431	0.8658533	50
S5H-I Fig	0.05	10	5	0.7	data = 2	0.9058784	26.1	7.76	17.42	1.82	225.5561	20.34507	0.3400354	0.8169406	0.8989458	50
	0.05	10	5	0.7	data = 3	0.9058784	43.44	8.22	27.5	1.42	154.7232	23.43904	0.256508	0.8571263	0.8573458	50
	0.05	10	5	0.7	model = 2	0.9058784	21.22	7.52	12.42	2.08	331.6374	45.81113	0.3991589	0.7883535	0.8521649	50
	Parameters					Standard deviation
Simulation set	p of target mis-labelling	Number of bootstraps	alpha	pi threshold	Discretization	RF Cohen's kappa	Number of decisions	TP	FP	FN	Weighted TP	Weighted FP	Precision	Recall	Weighted precision	N repetitions
Fig 3C-D	0	10	5	0.7	data = 2	0.01965757	10.664168	1.551826	7.89213	1.681229	328.07144	14.52853	0.1256266	0.1785004	0.02049733	50
	0.05	10	5	0.7	data = 2	0.02310016	9.463679	1.756155	8.689872	1.976288	137.39915	17.18017	0.1113845	0.2017214	0.07610635	50
	0.1	10	5	0.7	data = 2	0.03182804	12.243182	1.974945	9.598044	1.96915	54.14119	17.64019	0.1129482	0.2129018	0.15387751	50
S5A Fig	0.05	10	5	0.7	data = 2	0.03108126	12.36519	1.73099	11.159328	1.862629	104.226	17.17862	0.09133768	0.1977314	0.1258553	50
	0.05	90	5	0.7	data = 2	0.03108126	10.36716	1.79159	8.647779	2.011802	891.6479	125.69554	0.10067972	0.2111204	0.1159579	50
Fig 3B	0.05	10	1	0.7	data = 2	0.02310016	5.470664	2.142762	3.703776	2.220131	143.6663	9.540971	0.18435851	0.2389765	0.08341997	50
	0.05	10	5	0.7	data = 2	0.02310016	9.463679	1.756155	8.689872	1.976288	137.3991	17.180169	0.11138452	0.2017214	0.07610635	50
	0.05	10	10	0.7	data = 2	0.02310016	12.894612	1.598979	11.258176	1.852632	134.3077	18.114229	0.10520535	0.1910722	0.0903817	50
	0.05	10	15	0.7	data = 2	0.02310016	15.388851	1.525297	12.434793	1.813892	133.6264	18.900509	0.09838827	0.1856247	0.09361102	50
	0.05	10	20	0.7	data = 2	0.02310016	17.708813	1.454199	14.494531	1.798525	132.4889	19.741646	0.09550695	0.180968	0.09257037	50
S5H-I Fig	0.05	10	5	0.7	data = 2	0.02310016	9.463679	1.756155	8.689872	1.976288	137.39915	17.18017	0.11138452	0.2017214	0.07610635	50
	0.05	10	5	0.7	data = 3	0.02310016	16.005305	1.298193	13.482036	1.429857	71.52831	16.84148	0.07821406	0.1481539	0.08858018	50
	0.05	10	5	0.7	model = 2	0.02310016	6.890662	1.887013	6.240389	2.068619	192.83635	37.15301	0.12188834	0.2166217	0.1588131	50
