# Supplementary material for: Interpreting tree ensemble machine learning models with endoR
Source: PLoS Comput Biol. 2022 Dec 14;18(12):e1010714. doi: 10.1371/journal.pcbi.1010714 (PMC9797088; doi:10.1371/journal.pcbi.1010714)
Supplement: S11 Table — (CSV) [file pcbi.1010714.s033.csv]

job ID	method	# variables	# samples	# bootstraps	ru_utime (s)	cpu	mem (GBs)	maxvmem (GB)
cmq9172	endoR	18	1000	1	45.744	1543.940	442.141	2.356
cmq9172	endoR	18	1000	1	39.870	1551.440	439.111	2.347
cmq9172	endoR	18	1000	1	41.900	2118.090	608.976	2.544
cmq6172	SHAP	18	1000	N/A	18.710	27933.040	4625	1.147
cmq6172	SHAP	18	1000	N/A	23.432	33849.000	5580	1.140
cmq6172	SHAP	18	1000	N/A	22.380	34067.280	5617	1.158
cmq8321	endoR	18	2000	1	35.361	2408.260	683.342	3.744
cmq8321	endoR	18	2000	1	34.224	2410.620	686.467	3.742
cmq8321	endoR	18	2000	1	43.132	3540.460	1015.222	3.746
cmq7050	SHAP	18	2000	N/A	34.234	136766.670	23729	3.483
cmq7050	SHAP	18	2000	N/A	48.321	165037.150	28656	3.483
cmq7050	SHAP	18	2000	N/A	58.644	177546.250	30734	3.485
cmq9502	endoR	18	500	1	36.743	1379.750	363.402	3.950
cmq9502	endoR	18	500	1	40.391	1388.420	365.483	3.957
cmq9502	endoR	18	500	1	38.098	1380.890	363.024	3.939
cmq9171	SHAP	18	500	N/A	20.068	17597.410	2595	1.748
cmq9171	SHAP	18	500	N/A	20.623	15783.090	2326	1.707
cmq9171	SHAP	18	500	N/A	20.594	23703.070	3476	1.710
cmq6187	endoR	18	1000	1	39.895	2061.550	561.469	3.631
cmq6187	endoR	18	1000	1	36.538	1336.160	359.772	3.619
cmq6187	endoR	18	1000	1	46.118	2344.680	637.807	3.649
cmq8920	endoR	18	1000	10	69.193	18199.810	4954	3.658
cmq8920	endoR	18	1000	10	72.147	19074.880	5198	3.648
cmq8920	endoR	18	1000	10	79.454	20228.700	5511	4.148
cmq9172	endoR	18	1000	20	79.162	26887.390	7234	3.653
cmq9172	endoR	18	1000	20	91.022	26853.870	7220	3.652
cmq9172	endoR	18	1000	20	125.969	49785.670	13529	3.660
cmq7689	endoR	50	1000	1	77.982	12517.070	3972	4.011
cmq7689	endoR	50	1000	1	76.973	13126.430	4125	3.936
cmq7689	endoR	50	1000	1	81.455	14366.740	4518	3.976
cmq8033	endoR	100	1000	1	129.849	28941.540	10350	5.154
cmq8033	endoR	100	1000	1	151.312	37523.430	13308	5.160
cmq8033	endoR	100	1000	1	152.240	40578.970	14485	5.158
cmq7945	SHAP	50	1000	N/A	26.553	46999.720	7354	2.598
cmq7945	SHAP	50	1000	N/A	26.464	56312.810	8813	2.567
cmq7945	SHAP	50	1000	N/A	25.740	59926.260	9385	2.546
cmq9854	SHAP	100	1000	N/A	37.492	135069.030	22527	3.454
cmq9854	SHAP	100	1000	N/A	32.319	146205.600	24350	3.483
cmq9854	SHAP	100	1000	N/A	40.085	146105.300	24393	3.487
cmq6037	endoR	18	1000	40	170.069	73703.650	20125	3.820
cmq6037	endoR	18	1000	40	187.048	79547.430	21642	3.811
cmq6037	endoR	18	1000	40	181.566	79501.680	21623	3.809
