# Supplementary material for: Interpreting tree ensemble machine learning models with endoR
Source: PLoS Comput Biol. 2022 Dec 14;18(12):e1010714. doi: 10.1371/journal.pcbi.1010714 (PMC9797088; doi:10.1371/journal.pcbi.1010714)
Supplement: S12 Table — (CSV) [file pcbi.1010714.s034.csv]

Rule	Number of times selected in boostraps	Number of variables in the rule	Support	Error	Prediction	Decision importance (mean)	Decision importance (standard deviation)	Decision multiplicity (mean)	Decision multiplicity (standard deviation)
s_Megasphaera_micronuciformis__High>0.5	100	1	0.3325773	0.08223299	0.9758546	0.2759222	0.07549542	92.852681	50.54727757
s_Veillonella_parvula__High>0.5	100	1	0.3337113	0.13921422	0.9547858	0.2371671	0.08041435	35.268681	32.72294244
s_Megasphaera_micronuciformis__Low>0.5 & s_Adlercreutzia_equolifaciens__High>0.5	100	2	0.2265979	0.00000000	0.0000000	0.2265979	0.04092299	3.574815	0.27674606
s_Clostridium_symbiosum__Medium>0.5 & s_Megasphaera_micronuciformis__Low>0.5	100	2	0.1758763	0.00000000	0.0000000	0.1758763	0.03840141	2.513627	0.37510258
g_Streptococcus__High>0.5	99	1	0.3327085	0.19116688	0.9346965	0.2007038	0.07835386	22.948697	18.68879391
f_Veillonellaceae__High>0.5	99	1	0.3329168	0.19814400	0.9289553	0.1947522	0.07872461	27.860266	24.21832575
g_Leptotrichia__High>0.5	98	1	0.3371555	0.18970890	0.9356017	0.2027485	0.07191983	17.279431	17.94806037
s_Lachnoanaerobaculum_saburreum__Medium>0.5 & s_Megasphaera_micronuciformis__Low>0.5	98	2	0.1782032	0.00000000	0.0000000	0.1782032	0.03759562	2.334201	0.28694461
s_Lactobacillus_salivarius__High>0.5	96	1	0.3368771	0.23286661	0.9134655	0.1721755	0.06869253	15.224248	17.19599346
s_Veillonella_parvula__Low>0.5 & s_Adlercreutzia_equolifaciens__High>0.5	96	2	0.1675258	0.00000000	0.0000000	0.1675258	0.03334722	2.148438	0.10537674
g_Campylobacter__High>0.5	96	1	0.3367698	0.24644128	0.9075018	0.1610949	0.06018892	11.325876	8.01526494
s_Fusobacterium_nucleatum__High>0.5	95	1	0.3360825	0.22840401	0.9176652	0.1710481	0.06309959	14.889017	11.46125716
s_Adlercreutzia_equolifaciens__High>0.5	94	1	0.3230972	0.28142265	0.1094742	0.1475728	0.04419778	21.150709	4.57943209
s_Lactobacillus_salivarius__High>0.5 & s_Collinsella_stercoris__Low>0.5	93	2	0.2652699	0.00000000	1.0000000	0.2652699	0.04264570	1.606481	0.43699089
s_Megasphaera_micronuciformis__Low>0.5	90	1	0.4383734	0.35759792	0.1694066	0.1321227	0.04355354	14.205143	4.83885020
f_Veillonellaceae__Low>0.5 & s_Adlercreutzia_equolifaciens__High>0.5	88	2	0.1580366	0.00000000	0.0000000	0.1580366	0.03532448	2.277357	0.45838823
s_Rikenella_microfusus__Low>0.5 & f_Pasteurellaceae__High>0.5	86	2	0.1770559	0.00000000	1.0000000	0.1770559	0.03568408	1.559432	0.03560593
s_Barnesiella_viscericola__Low>0.5 & f_Veillonellaceae__High>0.5	85	2	0.1708914	0.00000000	1.0000000	0.1708914	0.04112578	1.937500	0.21330865
s_Kingella_denitrificans__High>0.5	80	1	0.3396907	0.29098501	0.8823397	0.1322230	0.05391686	10.713137	4.44523623
s_Rikenella_microfusus__Low>0.5 & f_Veillonellaceae__High>0.5	75	2	0.1694845	0.00000000	1.0000000	0.1694845	0.03390687	1.557407	0.16700000
f_Eggerthellaceae__High>0.5	75	1	0.3241237	0.31139276	0.1309270	0.1249543	0.03877000	13.667443	7.83313327
f_Veillonellaceae__High>0.5 & g_Erysipelatoclostridium__High>0.5	73	2	0.1818952	0.00000000	1.0000000	0.1818952	0.03835773	1.883562	0.34942688
s_Fermentimonas_caenicola__Medium>0.5 & s_Megasphaera_micronuciformis__Low>0.5	72	2	0.1927262	0.00000000	0.0000000	0.1927262	0.03253824	1.371142	0.20035424
s_Veillonella_parvula__Low>0.5 & s_Bacteroides_uniformis__High>0.5	72	2	0.1384593	0.00000000	0.0000000	0.1384593	0.03142366	2.371914	0.44064828
s_Lachnoanaerobaculum_saburreum__Medium>0.5 & f_Veillonellaceae__Low>0.5	71	2	0.1395383	0.00000000	0.0000000	0.1395383	0.02336827	2.104509	0.25416191
