# Supplementary material for: Interpreting tree ensemble machine learning models with endoR
Source: PLoS Comput Biol. 2022 Dec 14;18(12):e1010714. doi: 10.1371/journal.pcbi.1010714 (PMC9797088; doi:10.1371/journal.pcbi.1010714)
Supplement: S13 Table — (CSV) [file pcbi.1010714.s035.csv]

Variable 1	Variable 2	Importance	Influence
s_Veillonella_parvula__High		2.79596222	0.42695076
s_Megasphaera_micronuciformis__High		10.00619499	0.44801959
f_Veillonellaceae__High		1.72376194	0.37706647
g_Streptococcus__High		1.30409219	0.40673645
s_Adlercreutzia_equolifaciens__High		1.04027605	-0.34314730
g_Leptotrichia__High		0.99843850	0.40793494
s_Lactobacillus_salivarius__High		0.80692971	0.38826883
s_Megasphaera_micronuciformis__Low		0.76512143	-0.29754029
s_Fusobacterium_nucleatum__High		0.62492825	0.38614051
g_Campylobacter__High		0.41901681	0.37936608
f_Eggerthellaceae__High		0.34911611	-0.38976025
s_Kingella_denitrificans__High		0.26383097	0.35424689
f_Veillonellaceae__Low		0.13845850	-0.21185110
s_Lachnoanaerobaculum_saburreum__Medium		0.13358752	-0.18825172
s_Veillonella_parvula__Low		0.13190321	-0.19162724
M_micronuciformis__Low	A_equolifaciens__High	0.11308376	-0.2174808
C_symbiosum__Medium	M_micronuciformis__Low	0.10685143	-0.3217031
L_saburreum__Medium	M_micronuciformis__Low	0.10034445	-0.3226144
L_salivarius__High	C_stercoris__Low	0.08099686	0.4060143
s_Clostridium_symbiosum__Medium		0.07964943	-0.18016673
V_parvula__Low	B_uniformis__High	0.07616673	-0.2996295
L_saburreum__Medium	Veillonellaceae__Low	0.07396699	-0.3343282
s_Bacteroides_uniformis__High		0.06770520	-0.20615833
s_Rikenella_microfusus__Low		0.06656339	0.12325117
f_Pasteurellaceae__High		0.06306403	0.22840472
F_caenicola__Medium	M_micronuciformis__Low	0.06192182	-0.3107740
V_parvula__Low	A_equolifaciens__High	0.05396574	-0.2200366
Veillonellaceae__Low	A_equolifaciens__High	0.05341722	-0.2136665
R_microfusus__Low	Pasteurellaceae__High	0.05096363	0.2609835
Veillonellaceae__High	Erysipelatoclostridium__High	0.04767793	0.2293402
s_Fermentimonas_caenicola__Medium		0.04755703	-0.17996640
B_viscericola__Low	Veillonellaceae__High	0.04269074	0.2012741
s_Collinsella_stercoris__Low		0.04135234	0.09703678
R_microfusus__Low	Veillonellaceae__High	0.03478249	0.2065790
g_Erysipelatoclostridium__High		0.02907320	0.08485780
s_Barnesiella_viscericola__Low		0.02809660	0.08485780
